# Supplementary material for: Structure-Guided Stapling of Dimeric Conformations and Linker Engineering Enhance Thermostability and Fine-Tune Activity of Bispecific VHH Cytokine Agonists
Source: Antibodies (Basel). 2025 Sep 1;14(3):74. doi: 10.3390/antib14030074 (PMC12452691; doi:10.3390/antib14030074)
Supplement: Supplementary file 1 [file antibodies-14-00074-s001.zip]

Archive with 3 entries (3 files):
- 250716 File S1.pptx
- 250804 File S3.pptx
- 250716 File S2.pptx
